# Supplementary material for: Low-Cost, High-Yield ZnO Nanostars Synthesis for Pseudocapacitor Applications
Source: Nanomaterials (Basel). 2022 Jul 28;12(15):2588. doi: 10.3390/nano12152588 (PMC9370347; doi:10.3390/nano12152588)
Supplement: Supplementary file 1 [file nanomaterials-12-02588-s001.zip]

Archive with 1 entries (1 files):
- nanomaterials-1792902-supplementary.pdf
